# Supplementary material for: Cancer Diagnosis Using Terahertz-Graphene-Metasurface-Based Biosensor with Dual-Resonance Response
Source: Nanomaterials (Basel). 2022 Nov 3;12(21):3889. doi: 10.3390/nano12213889 (PMC9654090; doi:10.3390/nano12213889)
Supplement: Supplementary file 1 [file nanomaterials-12-03889-s001.zip]

Archive with 1 entries (1 files):
- nanomaterials-2003479-supplementary.pdf
